# Supplementary material for: Stunting Status of Ever-Married Adolescent Mothers and Its Association with Childhood Stunting with a Comparison by Geographical Region in Bangladesh
Source: Int J Environ Res Public Health. 2022 May 31;19(11):6748. doi: 10.3390/ijerph19116748 (PMC9180893; doi:10.3390/ijerph19116748)
Supplement: Supplementary file 1 [file ijerph-19-06748-s001.zip]

Archive with 1 entries (1 files):
- ijerph-1702776-supplementary.pdf
